# Supplementary material for: Genome Mining-Guided Discovery of the Glycosylated Griseorhodin Congener Ruskamycin
Source: J Nat Prod. 2026 May 8;89(5):1399–406. doi: 10.1021/acs.jnatprod.6c00190 (PMC13200261; doi:10.1021/acs.jnatprod.6c00190)
Supplement: Supplementary file 2 [file np6c00190_si_002.zip]

Archive with 226 entries (207 files):
- Compound_Ruskamycin/
- Compound_Ruskamycin/13C/
- Compound_Ruskamycin/13C/acqu
- Compound_Ruskamycin/13C/acqus
- Compound_Ruskamycin/13C/audita.txt
- Compound_Ruskamycin/13C/cpdprg2
- Compound_Ruskamycin/13C/EA
- Compound_Ruskamycin/13C/fid
- Compound_Ruskamycin/13C/format.temp
- Compound_Ruskamycin/13C/fq1list
- Compound_Ruskamycin/13C/gpnam1
- Compound_Ruskamycin/13C/gpnam2
- Compound_Ruskamycin/13C/gpnam3
- Compound_Ruskamycin/13C/gradient_calib
- Compound_Ruskamycin/13C/pdata/
- Compound_Ruskamycin/13C/pdata/1/
- Compound_Ruskamycin/13C/pdata/1/1i
- Compound_Ruskamycin/13C/pdata/1/1r
- Compound_Ruskamycin/13C/pdata/1/auditp.txt
- Compound_Ruskamycin/13C/pdata/1/intrng
- Compound_Ruskamycin/13C/pdata/1/outd
- Compound_Ruskamycin/13C/pdata/1/parm.txt
- Compound_Ruskamycin/13C/pdata/1/peaklist.xml
- Compound_Ruskamycin/13C/pdata/1/peakrng
- Compound_Ruskamycin/13C/pdata/1/peaks
- Compound_Ruskamycin/13C/pdata/1/proc
- Compound_Ruskamycin/13C/pdata/1/procs
- Compound_Ruskamycin/13C/pdata/1/title
- Compound_Ruskamycin/13C/precom.output
- Compound_Ruskamycin/13C/prosol_History
- Compound_Ruskamycin/13C/pulseprogram
- Compound_Ruskamycin/13C/scon2
- Compound_Ruskamycin/13C/shimvalues
- Compound_Ruskamycin/13C/specpar
- Compound_Ruskamycin/13C/spnam5
- Compound_Ruskamycin/13C/stanprogram5196
- Compound_Ruskamycin/13C/uxnmr.info
- Compound_Ruskamycin/13C/uxnmr.par
- Compound_Ruskamycin/1H/
- Compound_Ruskamycin/1H/acqu
- Compound_Ruskamycin/1H/acqus
- Compound_Ruskamycin/1H/audita.txt
- Compound_Ruskamycin/1H/fid
- Compound_Ruskamycin/1H/format.temp
- Compound_Ruskamycin/1H/pdata/
- Compound_Ruskamycin/1H/pdata/1/
- Compound_Ruskamycin/1H/pdata/1/1i
- Compound_Ruskamycin/1H/pdata/1/1r
- Compound_Ruskamycin/1H/pdata/1/auditp.txt
- Compound_Ruskamycin/1H/pdata/1/integrals.txt
- Compound_Ruskamycin/1H/pdata/1/intrng
- Compound_Ruskamycin/1H/pdata/1/outd
- Compound_Ruskamycin/1H/pdata/1/parm.txt
- Compound_Ruskamycin/1H/pdata/1/peaklist.xml
- Compound_Ruskamycin/1H/pdata/1/peakrng
- Compound_Ruskamycin/1H/pdata/1/peaks
- Compound_Ruskamycin/1H/pdata/1/proc
- Compound_Ruskamycin/1H/pdata/1/procs
- Compound_Ruskamycin/1H/pdata/1/title
- Compound_Ruskamycin/1H/prosol_History
- Compound_Ruskamycin/1H/pulseprogram
- Compound_Ruskamycin/1H/scon2
- Compound_Ruskamycin/1H/shimvalues
- Compound_Ruskamycin/1H/specpar
- Compound_Ruskamycin/1H/uxnmr.info
- Compound_Ruskamycin/1H/uxnmr.par
- Compound_Ruskamycin/Compound_Ruskamycin.txt
- Compound_Ruskamycin/COSY/
- Compound_Ruskamycin/COSY/acqu
- Compound_Ruskamycin/COSY/acqu2
- Compound_Ruskamycin/COSY/acqu2s
- Compound_Ruskamycin/COSY/acqus
- Compound_Ruskamycin/COSY/audita.txt
- Compound_Ruskamycin/COSY/EA
- Compound_Ruskamycin/COSY/format.temp
- Compound_Ruskamycin/COSY/fq1list
- Compound_Ruskamycin/COSY/gpnam1
- Compound_Ruskamycin/COSY/gpnam2
- Compound_Ruskamycin/COSY/gpnam3
- Compound_Ruskamycin/COSY/gradient_calib
- Compound_Ruskamycin/COSY/nuslist
- Compound_Ruskamycin/COSY/pdata/
- Compound_Ruskamycin/COSY/pdata/1/
- Compound_Ruskamycin/COSY/pdata/1/2rr
- Compound_Ruskamycin/COSY/pdata/1/auditp.txt
- Compound_Ruskamycin/COSY/pdata/1/clevels
- Compound_Ruskamycin/COSY/pdata/1/curdat2
- Compound_Ruskamycin/COSY/pdata/1/outd
- Compound_Ruskamycin/COSY/pdata/1/parm.txt
- Compound_Ruskamycin/COSY/pdata/1/portf
- Compound_Ruskamycin/COSY/pdata/1/proc
- Compound_Ruskamycin/COSY/pdata/1/proc2
- Compound_Ruskamycin/COSY/pdata/1/proc2s
- Compound_Ruskamycin/COSY/pdata/1/procs
- Compound_Ruskamycin/COSY/pdata/1/title
- Compound_Ruskamycin/COSY/precom.output
- Compound_Ruskamycin/COSY/prosol_History
- Compound_Ruskamycin/COSY/pulseprogram
- Compound_Ruskamycin/COSY/scon2
- Compound_Ruskamycin/COSY/ser
- Compound_Ruskamycin/COSY/shimvalues
- Compound_Ruskamycin/COSY/specpar
- Compound_Ruskamycin/COSY/stanprogram5196
- Compound_Ruskamycin/COSY/ta.log
- Compound_Ruskamycin/COSY/uxnmr.info
- Compound_Ruskamycin/COSY/uxnmr.par
- Compound_Ruskamycin/HMBC/
- Compound_Ruskamycin/HMBC/acqu
- Compound_Ruskamycin/HMBC/acqu2
- Compound_Ruskamycin/HMBC/acqu2s
- Compound_Ruskamycin/HMBC/acqus
- Compound_Ruskamycin/HMBC/audita.txt
- Compound_Ruskamycin/HMBC/EA
- Compound_Ruskamycin/HMBC/format.temp
- Compound_Ruskamycin/HMBC/fq1list
- Compound_Ruskamycin/HMBC/gpnam1
- Compound_Ruskamycin/HMBC/gpnam3
- Compound_Ruskamycin/HMBC/gpnam4
- Compound_Ruskamycin/HMBC/gpnam5
- Compound_Ruskamycin/HMBC/gpnam6
- Compound_Ruskamycin/HMBC/gradient_calib
- Compound_Ruskamycin/HMBC/nuslist
- Compound_Ruskamycin/HMBC/pdata/
- Compound_Ruskamycin/HMBC/pdata/1/
- Compound_Ruskamycin/HMBC/pdata/1/2rr
- Compound_Ruskamycin/HMBC/pdata/1/auditp.txt
- Compound_Ruskamycin/HMBC/pdata/1/clevels
- Compound_Ruskamycin/HMBC/pdata/1/curdat2
- Compound_Ruskamycin/HMBC/pdata/1/f2projp
- Compound_Ruskamycin/HMBC/pdata/1/outd
- Compound_Ruskamycin/HMBC/pdata/1/proc
- Compound_Ruskamycin/HMBC/pdata/1/proc2
- Compound_Ruskamycin/HMBC/pdata/1/proc2s
- Compound_Ruskamycin/HMBC/pdata/1/procs
- Compound_Ruskamycin/HMBC/pdata/1/title
- Compound_Ruskamycin/HMBC/precom.output
- Compound_Ruskamycin/HMBC/prosol_History
- Compound_Ruskamycin/HMBC/pulseprogram
- Compound_Ruskamycin/HMBC/scon2
- Compound_Ruskamycin/HMBC/ser
- Compound_Ruskamycin/HMBC/shimvalues
- Compound_Ruskamycin/HMBC/specpar
- Compound_Ruskamycin/HMBC/spnam7
- Compound_Ruskamycin/HMBC/stanprogram5196
- Compound_Ruskamycin/HMBC/ta.log
- Compound_Ruskamycin/HMBC/uxnmr.info
- Compound_Ruskamycin/HMBC/uxnmr.par
- Compound_Ruskamycin/HSQC-DEPT/
- Compound_Ruskamycin/HSQC-DEPT/acqu
- Compound_Ruskamycin/HSQC-DEPT/acqu2
- Compound_Ruskamycin/HSQC-DEPT/acqu2s
- Compound_Ruskamycin/HSQC-DEPT/acqus
- Compound_Ruskamycin/HSQC-DEPT/audita.txt
- Compound_Ruskamycin/HSQC-DEPT/cpdprg2
- Compound_Ruskamycin/HSQC-DEPT/EA
- Compound_Ruskamycin/HSQC-DEPT/format.temp
- Compound_Ruskamycin/HSQC-DEPT/fq1list
- Compound_Ruskamycin/HSQC-DEPT/gpnam1
- Compound_Ruskamycin/HSQC-DEPT/gpnam2
- Compound_Ruskamycin/HSQC-DEPT/gradient_calib
- Compound_Ruskamycin/HSQC-DEPT/nuslist
- Compound_Ruskamycin/HSQC-DEPT/pdata/
- Compound_Ruskamycin/HSQC-DEPT/pdata/1/
- Compound_Ruskamycin/HSQC-DEPT/pdata/1/2ri
- Compound_Ruskamycin/HSQC-DEPT/pdata/1/2rr
- Compound_Ruskamycin/HSQC-DEPT/pdata/1/auditp.txt
- Compound_Ruskamycin/HSQC-DEPT/pdata/1/clevels
- Compound_Ruskamycin/HSQC-DEPT/pdata/1/curdat2
- Compound_Ruskamycin/HSQC-DEPT/pdata/1/f2projn
- Compound_Ruskamycin/HSQC-DEPT/pdata/1/f2projp
- Compound_Ruskamycin/HSQC-DEPT/pdata/1/outd
- Compound_Ruskamycin/HSQC-DEPT/pdata/1/parm.txt
- Compound_Ruskamycin/HSQC-DEPT/pdata/1/portf
- Compound_Ruskamycin/HSQC-DEPT/pdata/1/proc
- Compound_Ruskamycin/HSQC-DEPT/pdata/1/proc2
- Compound_Ruskamycin/HSQC-DEPT/pdata/1/proc2s
- Compound_Ruskamycin/HSQC-DEPT/pdata/1/procs
- Compound_Ruskamycin/HSQC-DEPT/pdata/1/title
- Compound_Ruskamycin/HSQC-DEPT/precom.output
- Compound_Ruskamycin/HSQC-DEPT/prosol_History
- Compound_Ruskamycin/HSQC-DEPT/pulseprogram
- Compound_Ruskamycin/HSQC-DEPT/scon2
- Compound_Ruskamycin/HSQC-DEPT/ser
- Compound_Ruskamycin/HSQC-DEPT/shimvalues
- Compound_Ruskamycin/HSQC-DEPT/specpar
- Compound_Ruskamycin/HSQC-DEPT/spnam14
- Compound_Ruskamycin/HSQC-DEPT/spnam18
- Compound_Ruskamycin/HSQC-DEPT/spnam3
- Compound_Ruskamycin/HSQC-DEPT/spnam31
- Compound_Ruskamycin/HSQC-DEPT/stanprogram5196
- Compound_Ruskamycin/HSQC-DEPT/ta.log
- Compound_Ruskamycin/HSQC-DEPT/uxnmr.info
- Compound_Ruskamycin/HSQC-DEPT/uxnmr.par
- Compound_Ruskamycin/ROESY/
- Compound_Ruskamycin/ROESY/acqu
- Compound_Ruskamycin/ROESY/acqu2
- Compound_Ruskamycin/ROESY/acqu2s
- Compound_Ruskamycin/ROESY/acqus
- Compound_Ruskamycin/ROESY/audita.txt
- Compound_Ruskamycin/ROESY/format.temp
- Compound_Ruskamycin/ROESY/pdata/
- Compound_Ruskamycin/ROESY/pdata/1/
- Compound_Ruskamycin/ROESY/pdata/1/2ii
- Compound_Ruskamycin/ROESY/pdata/1/2ir
- Compound_Ruskamycin/ROESY/pdata/1/2ri
- Compound_Ruskamycin/ROESY/pdata/1/2rr
- Compound_Ruskamycin/ROESY/pdata/1/auditp.txt
- Compound_Ruskamycin/ROESY/pdata/1/clevels
- Compound_Ruskamycin/ROESY/pdata/1/curdat2
- Compound_Ruskamycin/ROESY/pdata/1/outd
- Compound_Ruskamycin/ROESY/pdata/1/parm.txt
- Compound_Ruskamycin/ROESY/pdata/1/portf
- Compound_Ruskamycin/ROESY/pdata/1/proc
- Compound_Ruskamycin/ROESY/pdata/1/proc2
- Compound_Ruskamycin/ROESY/pdata/1/proc2s
- Compound_Ruskamycin/ROESY/pdata/1/procs
- Compound_Ruskamycin/ROESY/pdata/1/title
- Compound_Ruskamycin/ROESY/prosol_History
- Compound_Ruskamycin/ROESY/pulseprogram
- Compound_Ruskamycin/ROESY/scon2
- Compound_Ruskamycin/ROESY/ser
- Compound_Ruskamycin/ROESY/shimvalues
- Compound_Ruskamycin/ROESY/specpar
- Compound_Ruskamycin/ROESY/uxnmr.info
- Compound_Ruskamycin/ROESY/uxnmr.par
- Compound_Ruskamycin/Ruskamycin.mol
