# Supplementary material for: Genome Mining-Guided Discovery of the Glycosylated Griseorhodin Congener Ruskamycin
Source: J Nat Prod. 2026 May 8;89(5):1399–406. doi: 10.1021/acs.jnatprod.6c00190 (PMC13200261; doi:10.1021/acs.jnatprod.6c00190)
Supplement: Supplementary file 2 [file np6c00190_si_002.zip › Compound_Ruskamycin/13C/pdata/1/auditp.txt]

##TITLE= Audit trail, TopSpin 3.6.2
##JCAMPDX= 5.01
##ORIGIN= Bruker BioSpin GmbH
##OWNER= nmr
$$ I:/Raw data/data/Sowa/nmr/20250307_Ruskamycin/21/pdata/1/auditp.txt
##AUDIT TRAIL=  $$ (NUMBER, WHEN, WHO, WHERE, PROCESS, VERSION, WHAT)
(   1,<2025-03-09 06:03:00.100 +0100>,<nmr>,<PH-NMR1-PC>,<go4>,<TopSpin 3.6.2>,
      <created by zg
	started at 2025-03-08 22:52:11.961 +0100,
	POWCHK enabled, PULCHK disabled,
       configuration hash MD5:
       12 95 CD 75 10 AB B3 97 72 9B 76 EB 80 CC 1C 4B
       data hash MD5: 64K
       9C 0C 95 76 0D A5 ED 88 BD 52 77 93 5E F9 43 CA>)
(   2,<2025-03-09 06:03:00.194 +0100>,<nmr>,<PH-NMR1-PC>,<audit>,<TopSpin 3.6.2>,
      <user comment:
       ICON-NMR User ID: Sowa
       data hash MD5: 64K
       9C 0C 95 76 0D A5 ED 88 BD 52 77 93 5E F9 43 CA>)
(   3,<2025-03-09 06:03:01.084 +0100>,<nmr>,<PH-NMR1-PC>,<proc1d>,<TopSpin 3.6.2>,
      <Start of raw data processing
       ef LB = 1 FT_mod = 6 PKNL = 1 SI = 32K 
       data hash MD5: 32K
       87 65 E8 CB 81 69 19 98 E9 52 33 87 3C E9 AD 0B>)
(   4,<2025-03-09 06:03:01.240 +0100>,<nmr>,<PH-NMR1-PC>,<proc1d>,<TopSpin 3.6.2>,
      <apk 
       data hash MD5: 32K
       49 0C 98 7B 01 82 68 A2 B2 7D A8 34 DC 81 88 F9>)
(   5,<2025-03-09 06:03:01.585 +0100>,<nmr>,<PH-NMR1-PC>,<proc1d>,<TopSpin 3.6.2>,
      <abs ABSG = 5 
       data hash MD5: 32K
       18 3F 49 2D 85 8B 97 2E 38 5A 16 49 7A 4C 7F FA>)
(   6,<2025-03-09 06:03:02.536 +0100>,<nmr>,<PH-NMR1-PC>,<dirdata>,<TopSpin 3.6.2>,
      <wrpa from 1 21 "20250307_Ruskamycin" "C:/Bruker/TOPSPIN/data/Sowa/nmr"
       data hash MD5: 32K
       18 3F 49 2D 85 8B 97 2E 38 5A 16 49 7A 4C 7F FA>)
##END=

$$ hash MD5
$$ 3A 41 89 CA 7C 87 BE 17 90 81 11 38 61 B6 6D B0
