# Supplementary material for: Genome Mining-Guided Discovery of the Glycosylated Griseorhodin Congener Ruskamycin
Source: J Nat Prod. 2026 May 8;89(5):1399–406. doi: 10.1021/acs.jnatprod.6c00190 (PMC13200261; doi:10.1021/acs.jnatprod.6c00190)
Supplement: Supplementary file 2 [file np6c00190_si_002.zip › Compound_Ruskamycin/13C/pdata/1/parm.txt]

Current Data Parameters
NAME     20250307_Ruskamycin              
EXPNO                21              
PROCNO                1              

F2 - Acquisition Parameters
Date_          20250309              
Time               6.03 h            
INSTRUM           spect              
PROBHD   Z800701_0134 (              
PULPROG       deptqgpsp              
TD                65536              
SOLVENT            DMSO              
NS                 8192              
DS                    8              
SWH           29761.904 Hz           
FIDRES         0.908261 Hz           
AQ            1.1010048 sec          
RG                  203              
DW               16.800 usec         
DE                 6.50 usec         
TE                296.2 K            
CNST2       145.0000000              
D1           2.00000000 sec          
D2           0.00344828 sec          
D12          0.00002000 sec          
D16          0.00020000 sec          
TD0                   1              
SFO1        125.7703643 MHz          
NUC1                13C              
P1                 9.05 usec         
P13             2000.00 usec         
PLW0        -1.00000000 W            
PLW1        44.48699951 W            
SPNAM[5]    Crp60comp.4              
SPOAL5            0.500              
SPOFFS5               0 Hz           
SPW5         5.56699991 W            
SFO2        500.1320005 MHz          
NUC2                 1H              
CNST12        1.5000000              
CPDPRG[2        waltz16              
P0                22.42 usec         
P3                14.95 usec         
P4                29.90 usec         
PCPD2             80.00 usec         
PLW2        15.43599987 W            
PLW12        0.53906000 W            
GPNAM[1]       SINE.100              
GPZ1              31.00 %            
GPNAM[2]       SINE.100              
GPZ2              31.00 %            
GPNAM[3]       SINE.100              
GPZ3              31.00 %            
P16             1000.00 usec         

F2 - Processing parameters
SI                32768              
SF          125.7577890 MHz          
WDW                  EM              
SSB                   0              
LB                 1.00 Hz           
GB                    0              
PC                 1.40              
