# Supplementary material for: Genome Mining-Guided Discovery of the Glycosylated Griseorhodin Congener Ruskamycin
Source: J Nat Prod. 2026 May 8;89(5):1399–406. doi: 10.1021/acs.jnatprod.6c00190 (PMC13200261; doi:10.1021/acs.jnatprod.6c00190)
Supplement: Supplementary file 2 [file np6c00190_si_002.zip › Compound_Ruskamycin/13C/pdata/1/peaklist.xml]

<?xml version="1.0" encoding="UTF-8"?>
<PeakList>
  <PeakList1D>
    <PeakList1DHeader creator="nmr" date="2025-03-09T06:03:01.665+01:00" expNo="21" name="20250307_Ruskamycin" owner="" procNo="1" source="C:/Bruker/TOPSPIN/data/Sowa/nmr">
      <PeakPickDetails>F1=218.326508ppm, F2=-18.334021ppm, MI=0.00cm, MAXI=10000.00cm, PC=1.400
      </PeakPickDetails>
    </PeakList1DHeader>
    <Peak1D F1="165.606262" intensity="7.473681e-002" type="0"/>
    <Peak1D F1="153.784668" intensity="7.990192e-002" type="0"/>
    <Peak1D F1="149.143112" intensity="1.062313e-001" type="0"/>
    <Peak1D F1="135.588104" intensity="9.966505e-002" type="0"/>
    <Peak1D F1="130.031219" intensity="8.082850e-002" type="0"/>
    <Peak1D F1="110.309135" intensity="-1.059212e-001" type="0"/>
    <Peak1D F1="107.136398" intensity="9.275065e-002" type="0"/>
    <Peak1D F1="104.229416" intensity="-1.037615e-001" type="0"/>
    <Peak1D F1="97.109116" intensity="-2.186314e-001" type="0"/>
    <Peak1D F1="79.297379" intensity="-1.263920e-001" type="0"/>
    <Peak1D F1="72.702370" intensity="-5.856756e-001" type="0"/>
    <Peak1D F1="66.054749" intensity="-3.697746e-001" type="0"/>
    <Peak1D F1="64.466476" intensity="-4.882902e-001" type="0"/>
    <Peak1D F1="60.228081" intensity="9.479770e-002" type="0"/>
    <Peak1D F1="57.546291" intensity="-8.593185e-001" type="0"/>
    <Peak1D F1="55.244183" intensity="-1.788204e-001" type="0"/>
    <Peak1D F1="49.660606" intensity="-1.121194e-001" type="0"/>
    <Peak1D F1="40.878845" intensity="-4.006664e-001" type="0"/>
    <Peak1D F1="40.469925" intensity="1.971987e+000" type="0"/>
    <Peak1D F1="40.302654" intensity="6.189629e+000" type="0"/>
    <Peak1D F1="40.135681" intensity="1.260957e+001" type="0"/>
    <Peak1D F1="39.968739" intensity="1.500000e+001" type="0"/>
    <Peak1D F1="39.801819" intensity="1.281843e+001" type="0"/>
    <Peak1D F1="39.634930" intensity="6.413798e+000" type="0"/>
    <Peak1D F1="39.467987" intensity="2.082892e+000" type="0"/>
    <Peak1D F1="35.722515" intensity="4.517042e-001" type="0"/>
    <Peak1D F1="19.196806" intensity="-4.192028e-001" type="0"/>
    <Peak1D F1="18.229017" intensity="-9.727911e-001" type="0"/>
    <Peak1D F1="14.553258" intensity="-8.747194e-002" type="0"/>
  </PeakList1D>
</PeakList>
