# Supplementary material for: Genome Mining-Guided Discovery of the Glycosylated Griseorhodin Congener Ruskamycin
Source: J Nat Prod. 2026 May 8;89(5):1399–406. doi: 10.1021/acs.jnatprod.6c00190 (PMC13200261; doi:10.1021/acs.jnatprod.6c00190)
Supplement: Supplementary file 2 [file np6c00190_si_002.zip › Compound_Ruskamycin/13C/pdata/1/peakrng]

P    #regions in PPM
# 2025-03-09 06:03:01 +0100  nmr@PH-NMR1-PC
# low field   high field   mi   maxi
  218.326507568359  -18.3340205672363  0.000  10000.000  # for region 1
