# Supplementary material for: Genome Mining-Guided Discovery of the Glycosylated Griseorhodin Congener Ruskamycin
Source: J Nat Prod. 2026 May 8;89(5):1399–406. doi: 10.1021/acs.jnatprod.6c00190 (PMC13200261; doi:10.1021/acs.jnatprod.6c00190)
Supplement: Supplementary file 2 [file np6c00190_si_002.zip › Compound_Ruskamycin/13C/shimvalues]

# Sun Mar 09 06:02:59 2025
#$$PROBEIDENTIFIER=Z800701_0134
#$$PROBENAME=PA BBO 500S2 BB-H-D-05 Z
#$$SHIMID=302923
#
# Active Shim Gradients
#
Z           		4000            
Z2          		-162            
Z3          		-260            
Z4          		-7554           
Z5          		186             
Z6          		11551           
X           		-691            
XZ          		-1801           
XZ2         		7906            
XZ3         		-2004           
XZ4         		2496            
XZ5         		8090            
Y           		281             
YZ          		-2056           
YZ2         		3139            
YZ3         		-2113           
YZ4         		407             
YZ5         		16768           
XY          		355             
XYZ         		-2523           
XYZ2        		-907            
XYZ3        		-161            
XYZ4        		7920            
XYZ5        		0               
(X2-Y2)     		-185            
(X2-Y2)Z    		-3313           
(X2-Y2)Z2   		1376            
(X2-Y2)Z3   		168             
(X2-Y2)Z4   		-11531          
(X2-Y2)Z5   		0               
X3          		2592            
X3Z         		-2766           
Y3          		-3039           
Y3Z         		1467            
#
# Lock Parameter
#
FIELD		6431.143
LOCKPHASE		274.000 
LOCKPOWER		-20.000 
LOCKGAIN		108.493 
LOCKDC		-75.000 
LOCKSHIFT		2.490   
LOOPGAIN		0.310   
LOOPTIME		0.220   
LOOPFILTER		160.000 
#
IEEE64_VERSION_CODE 1
#
# Shim currents 
#
SHIM_SETTING [1 ]  1939.86359223   
SHIM_SETTING [2 ]  -161.65058940   
SHIM_SETTING [3 ]  -259.93688491   
SHIM_SETTING [4 ]  0.00000000      
SHIM_SETTING [5 ]  -7553.86520504  
SHIM_SETTING [6 ]  185.92193499    
SHIM_SETTING [7 ]  11551.17900000  
SHIM_SETTING [8 ]  0.00000000      
SHIM_SETTING [9 ]  0.00000000      
SHIM_SETTING [10]  5357.56500000   
SHIM_SETTING [11]  -173.73900000   
SHIM_SETTING [12]  -4505.55500000  
SHIM_SETTING [13]  -1571.73000000  
SHIM_SETTING [14]  0.00000000      
SHIM_SETTING [15]  7994.08096330   
SHIM_SETTING [16]  9603.50696330   
SHIM_SETTING [17]  -5344.11408104  
SHIM_SETTING [18]  -11240.36629466 
SHIM_SETTING [19]  5545.72625837   
SHIM_SETTING [20]  -7163.47141756  
SHIM_SETTING [21]  -7285.64728582  
SHIM_SETTING [22]  -907.36028582   
SHIM_SETTING [23]  7896.16500000   
SHIM_SETTING [24]  12779.75200000  
SHIM_SETTING [25]  -9304.46905505  
SHIM_SETTING [26]  -8159.59705505  
SHIM_SETTING [27]  0.00000000      
SHIM_SETTING [28]  5494.25530275   
SHIM_SETTING [29]  5351.95184634   
SHIM_SETTING [30]  6800.94284634   
SHIM_SETTING [31]  2720.29362795   
SHIM_SETTING [32]  1787.12730275   
SHIM_SETTING [33]  357.54300019    
SHIM_SETTING [34]  5640.77500019   
SHIM_SETTING [35]  -8577.40600000  
SHIM_SETTING [36]  -5223.67400000  
SHIM_SETTING [37]  -15417.79519515 
SHIM_SETTING [38]  14402.32420928  
SHIM_SETTING [39]  -7027.42063042  
SHIM_SETTING [40]  0.00000000      
