# Supplementary material for: Genome Mining-Guided Discovery of the Glycosylated Griseorhodin Congener Ruskamycin
Source: J Nat Prod. 2026 May 8;89(5):1399–406. doi: 10.1021/acs.jnatprod.6c00190 (PMC13200261; doi:10.1021/acs.jnatprod.6c00190)
Supplement: Supplementary file 2 [file np6c00190_si_002.zip › Compound_Ruskamycin/1H/audita.txt]

##TITLE= Audit trail, TopSpin 3.6.2
##JCAMPDX= 5.01
##ORIGIN= Bruker BioSpin GmbH
##OWNER= nmr
$$ I:/Raw data/data/Sowa/nmr/20250307_Ruskamycin/10/audita.txt
##AUDIT TRAIL=  $$ (NUMBER, WHEN, WHO, WHERE, PROCESS, VERSION, WHAT)
(   1,<2025-03-07 17:11:00.478 +0100>,<nmr>,<PH-NMR1-PC>,<go4>,<TopSpin 3.6.2>,
      <created by zg
	started at 2025-03-07 17:01:38.237 +0100,
	POWCHK enabled, PULCHK disabled,
       configuration hash MD5:
       12 95 CD 75 10 AB B3 97 72 9B 76 EB 80 CC 1C 4B
       data hash MD5: 64K
       1D 80 14 F1 36 D3 D3 7A 49 0B 07 CA 88 2C 4E 36>)
(   2,<2025-03-07 17:11:00.556 +0100>,<nmr>,<PH-NMR1-PC>,<audit>,<TopSpin 3.6.2>,
      <user comment:
       ICON-NMR User ID: Sowa
       data hash MD5: 64K
       1D 80 14 F1 36 D3 D3 7A 49 0B 07 CA 88 2C 4E 36>)
(   3,<2025-03-07 17:11:03.441 +0100>,<nmr>,<PH-NMR1-PC>,<dirdata>,<TopSpin 3.6.2>,
      <wrpa from 1 10 "20250307_Ruskamycin" "C:/Bruker/TOPSPIN/data/Sowa/nmr"
       data hash MD5: 64K
       1D 80 14 F1 36 D3 D3 7A 49 0B 07 CA 88 2C 4E 36>)
##END=

$$ hash MD5
$$ DC 0E BF 3F A4 39 2B 52 CC BD 16 2B C0 47 62 A3
