# Supplementary material for: Genome Mining-Guided Discovery of the Glycosylated Griseorhodin Congener Ruskamycin
Source: J Nat Prod. 2026 May 8;89(5):1399–406. doi: 10.1021/acs.jnatprod.6c00190 (PMC13200261; doi:10.1021/acs.jnatprod.6c00190)
Supplement: Supplementary file 2 [file np6c00190_si_002.zip › Compound_Ruskamycin/1H/pdata/1/auditp.txt]

##TITLE= Audit trail, TopSpin 3.6.2
##JCAMPDX= 5.01
##ORIGIN= Bruker BioSpin GmbH
##OWNER= nmr
$$ I:/Raw data/data/Sowa/nmr/20250307_Ruskamycin/10/pdata/1/auditp.txt
##AUDIT TRAIL=  $$ (NUMBER, WHEN, WHO, WHERE, PROCESS, VERSION, WHAT)
(   1,<2025-03-07 17:11:00.478 +0100>,<nmr>,<PH-NMR1-PC>,<go4>,<TopSpin 3.6.2>,
      <created by zg
	started at 2025-03-07 17:01:38.237 +0100,
	POWCHK enabled, PULCHK disabled,
       configuration hash MD5:
       12 95 CD 75 10 AB B3 97 72 9B 76 EB 80 CC 1C 4B
       data hash MD5: 64K
       1D 80 14 F1 36 D3 D3 7A 49 0B 07 CA 88 2C 4E 36>)
(   2,<2025-03-07 17:11:00.556 +0100>,<nmr>,<PH-NMR1-PC>,<audit>,<TopSpin 3.6.2>,
      <user comment:
       ICON-NMR User ID: Sowa
       data hash MD5: 64K
       1D 80 14 F1 36 D3 D3 7A 49 0B 07 CA 88 2C 4E 36>)
(   3,<2025-03-07 17:11:02.285 +0100>,<nmr>,<PH-NMR1-PC>,<proc1d>,<TopSpin 3.6.2>,
      <Start of raw data processing
       ef LB = 0.3 FT_mod = 6 PKNL = 1 SI = 32K 
       data hash MD5: 32K
       F6 8D 7F 19 9A F5 4B 9A 46 F5 7D 68 75 40 AB B7>)
(   4,<2025-03-07 17:11:02.770 +0100>,<nmr>,<PH-NMR1-PC>,<proc1d>,<TopSpin 3.6.2>,
      <apk0 
       data hash MD5: 32K
       40 90 6B 72 97 A5 FB 2E 2D B1 04 42 B7 91 86 26>)
(   5,<2025-03-07 17:11:02.941 +0100>,<nmr>,<PH-NMR1-PC>,<proc1d>,<TopSpin 3.6.2>,
      <abs ABSG = 5 
       data hash MD5: 32K
       BC 2D EB 8E 48 46 BB F9 3E A4 2E CF E8 36 0F FD>)
(   6,<2025-03-07 17:11:03.504 +0100>,<nmr>,<PH-NMR1-PC>,<dirdata>,<TopSpin 3.6.2>,
      <wrpa from 1 10 "20250307_Ruskamycin" "C:/Bruker/TOPSPIN/data/Sowa/nmr"
       data hash MD5: 32K
       BC 2D EB 8E 48 46 BB F9 3E A4 2E CF E8 36 0F FD>)
(   7,<2025-03-09 20:24:28.118 +0100>,<nmr>,<PH-NMR1-PC>,<dataserver>,<TopSpin 3.6.2>,
      <INTEGRAL 2025-03-07 17:18:38.478 +0100
       DELETE [13.585;13.092]
       data hash MD5: 32K
       BC 2D EB 8E 48 46 BB F9 3E A4 2E CF E8 36 0F FD>)
(   8,<2025-03-09 20:24:28.130 +0100>,<nmr>,<PH-NMR1-PC>,<dataserver>,<TopSpin 3.6.2>,
      <INTEGRAL 2025-03-07 17:18:38.478 +0100
       DELETE [11.845;11.395]
       data hash MD5: 32K
       BC 2D EB 8E 48 46 BB F9 3E A4 2E CF E8 36 0F FD>)
(   9,<2025-03-09 20:24:28.164 +0100>,<nmr>,<PH-NMR1-PC>,<dataserver>,<TopSpin 3.6.2>,
      <INTEGRAL 2025-03-07 17:18:38.478 +0100
       DELETE [10.893;10.522]
       data hash MD5: 32K
       BC 2D EB 8E 48 46 BB F9 3E A4 2E CF E8 36 0F FD>)
(  10,<2025-03-09 20:24:28.175 +0100>,<nmr>,<PH-NMR1-PC>,<dataserver>,<TopSpin 3.6.2>,
      <INTEGRAL 2025-03-07 17:18:38.478 +0100
       DELETE [7.313;6.816]
       data hash MD5: 32K
       BC 2D EB 8E 48 46 BB F9 3E A4 2E CF E8 36 0F FD>)
(  11,<2025-03-09 20:24:28.182 +0100>,<nmr>,<PH-NMR1-PC>,<dataserver>,<TopSpin 3.6.2>,
      <INTEGRAL 2025-03-07 17:18:38.478 +0100
       DELETE [6.629;6.142]
       data hash MD5: 32K
       BC 2D EB 8E 48 46 BB F9 3E A4 2E CF E8 36 0F FD>)
(  12,<2025-03-09 20:24:28.190 +0100>,<nmr>,<PH-NMR1-PC>,<dataserver>,<TopSpin 3.6.2>,
      <INTEGRAL 2025-03-07 17:18:38.478 +0100
       DELETE [5.613;5.271]
       data hash MD5: 32K
       BC 2D EB 8E 48 46 BB F9 3E A4 2E CF E8 36 0F FD>)
(  13,<2025-03-09 20:24:28.198 +0100>,<nmr>,<PH-NMR1-PC>,<dataserver>,<TopSpin 3.6.2>,
      <INTEGRAL 2025-03-07 17:18:38.478 +0100
       DELETE [5.225;4.864]
       data hash MD5: 32K
       BC 2D EB 8E 48 46 BB F9 3E A4 2E CF E8 36 0F FD>)
(  14,<2025-03-09 20:24:28.206 +0100>,<nmr>,<PH-NMR1-PC>,<dataserver>,<TopSpin 3.6.2>,
      <INTEGRAL 2025-03-07 17:18:38.478 +0100
       DELETE [4.738;4.112]
       data hash MD5: 32K
       BC 2D EB 8E 48 46 BB F9 3E A4 2E CF E8 36 0F FD>)
(  15,<2025-03-09 20:24:28.213 +0100>,<nmr>,<PH-NMR1-PC>,<dataserver>,<TopSpin 3.6.2>,
      <INTEGRAL 2025-03-07 17:18:38.478 +0100
       DELETE [4.112;3.622]
       data hash MD5: 32K
       BC 2D EB 8E 48 46 BB F9 3E A4 2E CF E8 36 0F FD>)
(  16,<2025-03-09 20:24:28.221 +0100>,<nmr>,<PH-NMR1-PC>,<dataserver>,<TopSpin 3.6.2>,
      <INTEGRAL 2025-03-07 17:18:38.478 +0100
       DELETE [3.622;3.152]
       data hash MD5: 32K
       BC 2D EB 8E 48 46 BB F9 3E A4 2E CF E8 36 0F FD>)
(  17,<2025-03-09 20:24:28.230 +0100>,<nmr>,<PH-NMR1-PC>,<dataserver>,<TopSpin 3.6.2>,
      <INTEGRAL 2025-03-07 17:18:38.478 +0100
       DELETE [3.151;2.911]
       data hash MD5: 32K
       BC 2D EB 8E 48 46 BB F9 3E A4 2E CF E8 36 0F FD>)
(  18,<2025-03-09 20:24:28.278 +0100>,<nmr>,<PH-NMR1-PC>,<dataserver>,<TopSpin 3.6.2>,
      <INTEGRAL 2025-03-07 17:18:38.478 +0100
       DELETE [2.617;2.361]
       data hash MD5: 32K
       BC 2D EB 8E 48 46 BB F9 3E A4 2E CF E8 36 0F FD>)
(  19,<2025-03-09 20:24:28.285 +0100>,<nmr>,<PH-NMR1-PC>,<dataserver>,<TopSpin 3.6.2>,
      <INTEGRAL 2025-03-07 17:18:38.478 +0100
       DELETE [2.361;1.688]
       data hash MD5: 32K
       BC 2D EB 8E 48 46 BB F9 3E A4 2E CF E8 36 0F FD>)
(  20,<2025-03-09 20:24:28.293 +0100>,<nmr>,<PH-NMR1-PC>,<dataserver>,<TopSpin 3.6.2>,
      <INTEGRAL 2025-03-07 17:18:38.478 +0100
       DELETE [1.454;0.931]
       data hash MD5: 32K
       BC 2D EB 8E 48 46 BB F9 3E A4 2E CF E8 36 0F FD>)
(  21,<2025-03-09 20:24:28.302 +0100>,<nmr>,<PH-NMR1-PC>,<dataserver>,<TopSpin 3.6.2>,
      <INTEGRAL 2025-03-07 17:18:38.478 +0100
       DELETE [0.925;0.612]
       data hash MD5: 32K
       BC 2D EB 8E 48 46 BB F9 3E A4 2E CF E8 36 0F FD>)
(  22,<2025-03-09 20:24:28.310 +0100>,<nmr>,<PH-NMR1-PC>,<dataserver>,<TopSpin 3.6.2>,
      <INTEGRAL 2025-03-07 17:18:50.450 +0100
       DEFINE [13.737;12.889]
       data hash MD5: 32K
       BC 2D EB 8E 48 46 BB F9 3E A4 2E CF E8 36 0F FD>)
(  23,<2025-03-09 20:24:28.318 +0100>,<nmr>,<PH-NMR1-PC>,<dataserver>,<TopSpin 3.6.2>,
      <INTEGRAL 2025-03-07 17:18:54.184 +0100
       DEFINE [11.922;11.329]
       data hash MD5: 32K
       BC 2D EB 8E 48 46 BB F9 3E A4 2E CF E8 36 0F FD>)
(  24,<2025-03-09 20:24:28.326 +0100>,<nmr>,<PH-NMR1-PC>,<dataserver>,<TopSpin 3.6.2>,
      <INTEGRAL 2025-03-07 17:18:57.406 +0100
       DEFINE [10.973;10.413]
       data hash MD5: 32K
       BC 2D EB 8E 48 46 BB F9 3E A4 2E CF E8 36 0F FD>)
(  25,<2025-03-09 20:24:28.335 +0100>,<nmr>,<PH-NMR1-PC>,<dataserver>,<TopSpin 3.6.2>,
      <INTEGRAL 2025-03-07 17:19:09.123 +0100
       DEFINE [7.309;6.868]
       data hash MD5: 32K
       BC 2D EB 8E 48 46 BB F9 3E A4 2E CF E8 36 0F FD>)
(  26,<2025-03-09 20:24:28.344 +0100>,<nmr>,<PH-NMR1-PC>,<dataserver>,<TopSpin 3.6.2>,
      <INTEGRAL 2025-03-07 17:19:27.012 +0100
       DEFINE [5.580;5.342]
       data hash MD5: 32K
       BC 2D EB 8E 48 46 BB F9 3E A4 2E CF E8 36 0F FD>)
(  27,<2025-03-09 20:24:28.352 +0100>,<nmr>,<PH-NMR1-PC>,<dataserver>,<TopSpin 3.6.2>,
      <INTEGRAL 2025-03-07 17:19:43.602 +0100
       DEFINE [6.512;6.241]
       data hash MD5: 32K
       BC 2D EB 8E 48 46 BB F9 3E A4 2E CF E8 36 0F FD>)
(  28,<2025-03-09 20:24:28.361 +0100>,<nmr>,<PH-NMR1-PC>,<dataserver>,<TopSpin 3.6.2>,
      <INTEGRAL 2025-03-07 17:19:51.086 +0100
       DEFINE [5.088;4.969]
       data hash MD5: 32K
       BC 2D EB 8E 48 46 BB F9 3E A4 2E CF E8 36 0F FD>)
##END=

$$ hash MD5
$$ C7 1B E5 E6 0B 54 95 E1 4E 07 AE FB AF FB FE F6
