# Supplementary material for: Genome Mining-Guided Discovery of the Glycosylated Griseorhodin Congener Ruskamycin
Source: J Nat Prod. 2026 May 8;89(5):1399–406. doi: 10.1021/acs.jnatprod.6c00190 (PMC13200261; doi:10.1021/acs.jnatprod.6c00190)
Supplement: Supplementary file 2 [file np6c00190_si_002.zip › Compound_Ruskamycin/1H/pdata/1/integrals.txt]

   Current data set:
   NAME =	20250307_Ruskamycin	EXPNO =	10	PROCNO = 1
   DU   =	I:/Raw data/data/Sowa/nmr

   Number   Integrated Region     Integral
     1     13.737     12.889         1.00000
     2     11.922     11.329         1.02422
     3     10.973     10.413         1.20565
     4      7.309      6.868         1.05517
     5      6.512      6.241         2.29487
     6      5.580      5.342         1.22156
     7      5.088      4.969         1.17627
