# Supplementary material for: Genome Mining-Guided Discovery of the Glycosylated Griseorhodin Congener Ruskamycin
Source: J Nat Prod. 2026 May 8;89(5):1399–406. doi: 10.1021/acs.jnatprod.6c00190 (PMC13200261; doi:10.1021/acs.jnatprod.6c00190)
Supplement: Supplementary file 2 [file np6c00190_si_002.zip › Compound_Ruskamycin/1H/pdata/1/intrng]

A 1.0 #regions in PPM
# low field   high field  bias        slope
  13.736885404744745  12.888929515562971  -0.0  -0.0  # for region 1
  11.922259801895748  11.328690679468506  -0.0  -0.0  # for region 2
  10.972549206012161  10.41289831915219  -0.0  -0.0  # for region 3
  7.309379764746896  6.868442702372373  -0.0  -0.0  # for region 4
  6.512301228916027  6.24095534437786  0.0  0.0  # for region 5
  5.579549750816076  5.342122101845179  -0.0  -0.0  # for region 6
  5.087735335090646  4.969021510605198  0.0  0.0  # for region 7
