# Supplementary material for: Genome Mining-Guided Discovery of the Glycosylated Griseorhodin Congener Ruskamycin
Source: J Nat Prod. 2026 May 8;89(5):1399–406. doi: 10.1021/acs.jnatprod.6c00190 (PMC13200261; doi:10.1021/acs.jnatprod.6c00190)
Supplement: Supplementary file 2 [file np6c00190_si_002.zip › Compound_Ruskamycin/1H/pdata/1/parm.txt]

Current Data Parameters
NAME     20250307_Ruskamycin              
EXPNO                10              
PROCNO                1              

F2 - Acquisition Parameters
Date_          20250307              
Time              17.11 h            
INSTRUM           spect              
PROBHD   Z800701_0134 (              
PULPROG            zg30              
TD                65536              
SOLVENT            DMSO              
NS                  128              
DS                    2              
SWH           10000.000 Hz           
FIDRES         0.305176 Hz           
AQ            3.2767999 sec          
RG                  203              
DW               50.000 usec         
DE                19.30 usec         
TE                296.2 K            
D1           1.00000000 sec          
TD0                   1              
SFO1        500.1330883 MHz          
NUC1                 1H              
P0                 4.98 usec         
P1                14.95 usec         
PLW1        15.43599987 W            

F2 - Processing parameters
SI                32768              
SF          500.1300371 MHz          
WDW                  EM              
SSB                   0              
LB                 0.30 Hz           
GB                    0              
PC                 1.00              
