# Supplementary material for: Genome Mining-Guided Discovery of the Glycosylated Griseorhodin Congener Ruskamycin
Source: J Nat Prod. 2026 May 8;89(5):1399–406. doi: 10.1021/acs.jnatprod.6c00190 (PMC13200261; doi:10.1021/acs.jnatprod.6c00190)
Supplement: Supplementary file 2 [file np6c00190_si_002.zip › Compound_Ruskamycin/1H/pdata/1/peaklist.xml]

<?xml version="1.0" encoding="UTF-8"?>
<PeakList>
  <PeakList1D>
    <PeakList1DHeader creator="nmr" date="2025-03-07T17:11:03.004+01:00" expNo="10" name="20250307_Ruskamycin" owner="" procNo="1" source="C:/Bruker/TOPSPIN/data/Sowa/nmr">
      <PeakPickDetails>F1=16.098141ppm, F2=-3.896659ppm, MI=0.10cm, MAXI=10000.00cm, PC=1.000
      </PeakPickDetails>
    </PeakList1DHeader>
    <Peak1D F1="10.708985" intensity="2.052428e-001" type="0"/>
    <Peak1D F1="6.411805" intensity="1.311827e-001" type="0"/>
    <Peak1D F1="6.304887" intensity="4.986078e-001" type="0"/>
    <Peak1D F1="5.420948" intensity="3.566949e-001" type="0"/>
    <Peak1D F1="5.026558" intensity="3.026200e-001" type="0"/>
    <Peak1D F1="4.561614" intensity="5.170675e-001" type="0"/>
    <Peak1D F1="4.547279" intensity="5.128103e-001" type="0"/>
    <Peak1D F1="4.415128" intensity="1.560941e-001" type="0"/>
    <Peak1D F1="4.283088" intensity="5.637030e-001" type="0"/>
    <Peak1D F1="3.966446" intensity="1.881569e-001" type="0"/>
    <Peak1D F1="3.952172" intensity="1.915055e-001" type="0"/>
    <Peak1D F1="3.843965" intensity="1.796571e+000" type="0"/>
    <Peak1D F1="3.721079" intensity="3.885669e-001" type="0"/>
    <Peak1D F1="3.268869" intensity="1.500000e+001" type="0"/>
    <Peak1D F1="3.062420" intensity="1.900425e-001" type="0"/>
    <Peak1D F1="3.056912" intensity="1.910600e-001" type="0"/>
    <Peak1D F1="3.043529" intensity="3.000251e-001" type="0"/>
    <Peak1D F1="3.029741" intensity="1.700232e-001" type="0"/>
    <Peak1D F1="2.472778" intensity="2.544590e+000" type="0"/>
    <Peak1D F1="2.440274" intensity="7.054938e-001" type="0"/>
    <Peak1D F1="2.436908" intensity="1.325887e+000" type="0"/>
    <Peak1D F1="2.433379" intensity="1.715006e+000" type="0"/>
    <Peak1D F1="2.429834" intensity="1.192553e+000" type="0"/>
    <Peak1D F1="2.160586" intensity="1.481594e+000" type="0"/>
    <Peak1D F1="1.964508" intensity="1.732542e-001" type="0"/>
    <Peak1D F1="1.938160" intensity="3.082616e-001" type="0"/>
    <Peak1D F1="1.920075" intensity="7.930028e-001" type="0"/>
    <Peak1D F1="1.888442" intensity="2.615197e-001" type="0"/>
    <Peak1D F1="1.867437" intensity="1.366589e-001" type="0"/>
    <Peak1D F1="1.859619" intensity="1.492944e-001" type="0"/>
    <Peak1D F1="1.840478" intensity="5.265876e-001" type="0"/>
    <Peak1D F1="1.229347" intensity="1.939913e-001" type="0"/>
    <Peak1D F1="1.188993" intensity="5.233378e-001" type="0"/>
    <Peak1D F1="1.178230" intensity="1.050336e+000" type="0"/>
    <Peak1D F1="1.166334" intensity="1.156606e+000" type="0"/>
    <Peak1D F1="1.119552" intensity="2.273315e-001" type="0"/>
    <Peak1D F1="1.105367" intensity="3.979516e-001" type="0"/>
    <Peak1D F1="1.091095" intensity="1.957143e-001" type="0"/>
  </PeakList1D>
</PeakList>
