# Supplementary material for: Genome Mining-Guided Discovery of the Glycosylated Griseorhodin Congener Ruskamycin
Source: J Nat Prod. 2026 May 8;89(5):1399–406. doi: 10.1021/acs.jnatprod.6c00190 (PMC13200261; doi:10.1021/acs.jnatprod.6c00190)
Supplement: Supplementary file 2 [file np6c00190_si_002.zip › Compound_Ruskamycin/Compound_Ruskamycin.txt]

Spectrometer: Bruker Avance III NMR spectrometer

Acquisition software: Bruker TopSpin 3.8.0

Processing software: ACD/Labs 2024.2.0

Frequencies:
1H: 500 MHz
13C: 125 MHz
