# Supplementary material for: Genome Mining-Guided Discovery of the Glycosylated Griseorhodin Congener Ruskamycin
Source: J Nat Prod. 2026 May 8;89(5):1399–406. doi: 10.1021/acs.jnatprod.6c00190 (PMC13200261; doi:10.1021/acs.jnatprod.6c00190)
Supplement: Supplementary file 2 [file np6c00190_si_002.zip › Compound_Ruskamycin/COSY/acqu2s]

##TITLE= Parameter file, TopSpin 3.6.2
##JCAMPDX= 5.0
##DATATYPE= Parameter Values
##NPOINTS= 1	$$ modification sequence number
##ORIGIN= Bruker BioSpin GmbH
##OWNER= nmr
$$ 2025-03-07 17:56:36.237 +0100  nmr@PH-NMR1-PC
$$ I:/Raw data/data/Sowa/nmr/20250307_Ruskamycin/12/acqu2s
$$ process C:\Bruker\TopSpin3.6.2\prog\mod\dirdata.exe
##$ACQT0= 0
##$BF1= 500.13
##$FnILOOP= 0
##$FnMODE= 1
##$NUC1= <1H>
##$NusJSP= 0
##$NusT2= 1
##$NusTD= 256
##$O1= 3250.845
##$ProjAngle= 0
##$SFO1= 500.133250845
##$SW= 14.9885092850709
##$SW_h= 7496.25187406297
##$TD= 128
##END=
