# Supplementary material for: Genome Mining-Guided Discovery of the Glycosylated Griseorhodin Congener Ruskamycin
Source: J Nat Prod. 2026 May 8;89(5):1399–406. doi: 10.1021/acs.jnatprod.6c00190 (PMC13200261; doi:10.1021/acs.jnatprod.6c00190)
Supplement: Supplementary file 2 [file np6c00190_si_002.zip › Compound_Ruskamycin/COSY/pdata/1/auditp.txt]

##TITLE= Audit trail, TopSpin 3.6.2
##JCAMPDX= 5.01
##ORIGIN= Bruker BioSpin GmbH
##OWNER= nmr
$$ I:/Raw data/data/Sowa/nmr/20250307_Ruskamycin/12/pdata/1/auditp.txt
##AUDIT TRAIL=  $$ (NUMBER, WHEN, WHO, WHERE, PROCESS, VERSION, WHAT)
(   1,<2025-03-07 17:55:30.293 +0100>,<nmr>,<PH-NMR1-PC>,<go4>,<TopSpin 3.6.2>,
      <created by zg
	started at 2025-03-07 17:39:14.993 +0100,
	POWCHK enabled, PULCHK disabled,
       configuration hash MD5:
       12 95 CD 75 10 AB B3 97 72 9B 76 EB 80 CC 1C 4B
       data hash MD5: 4K * 128
       78 3C DD 62 98 05 2C 3B B3 23 BB 16 44 FC E6 1B>)
(   2,<2025-03-07 17:55:58.264 +0100>,<nmr>,<PH-NMR1-PC>,<audit>,<TopSpin 3.6.2>,
      <user comment:
       ICON-NMR User ID: Sowa
       data hash MD5: 4K * 128
       78 3C DD 62 98 05 2C 3B B3 23 BB 16 44 FC E6 1B>)
(   3,<2025-03-07 17:56:01.480 +0100>,<nmr>,<PH-NMR1-PC>,<proc2d>,<TopSpin 3.6.2>,
      <Start of raw data processing
       xf2 nd2d nodisp F2: SI = 4K WDW = 4 SSB = 0 FT_mod = 6 PKNL = 1 F1: SI = 2K
       data hash MD5: 4K * 2K
       7D D2 53 B2 39 84 94 4C 2A 43 32 73 98 42 AE 18>)
(   4,<2025-03-07 17:56:28.110 +0100>,<nmr>,<PH-NMR1-PC>,<mddnmr>,<TopSpin 3.6.2>,
      <mdd: Mdd_mod = cs Mdd_CsALG = ist
       data hash MD5: 4K * 2K
       3E F3 53 38 7C 66 41 E3 FB CC 09 A8 18 EF 77 AF>)
(   5,<2025-03-07 17:56:29.332 +0100>,<nmr>,<PH-NMR1-PC>,<proc2d>,<TopSpin 3.6.2>,
      <xf1 F1: SI = 2K ME_mod = 2 NCOEF = 100 WDW = 4 SSB = 0 FT_mod = 6 FCOR = 0.5 PH_mod = 2
       data hash MD5: 4K * 2K
       98 BE 5E 4E EE 61 21 9A 90 8E BB 22 D0 39 8C 5B>)
(   6,<2025-03-07 17:56:29.959 +0100>,<nmr>,<PH-NMR1-PC>,<proc2d>,<TopSpin 3.6.2>,
      <abs2 F2: ABSG = 5 ABSF1 = 13.998 ABSF2 = -0.9980513
       data hash MD5: 4K * 2K
       14 9C 16 CC 8C 96 0B 33 CF 24 EB 3C B4 87 91 00>)
(   7,<2025-03-07 17:56:34.890 +0100>,<nmr>,<PH-NMR1-PC>,<proc2d>,<TopSpin 3.6.2>,
      <abs1 F1: ABSG = 5 ABSF1 = 13.9943 ABSF2 = -0.9943068
       data hash MD5: 4K * 2K
       90 7E CB F9 56 81 01 C8 BE 59 D6 05 B5 5C 28 B4>)
(   8,<2025-03-07 17:56:37.033 +0100>,<nmr>,<PH-NMR1-PC>,<dirdata>,<TopSpin 3.6.2>,
      <wrpa from 1 12 "20250307_Ruskamycin" "C:/Bruker/TOPSPIN/data/Sowa/nmr"
       data hash MD5: 4K * 2K
       90 7E CB F9 56 81 01 C8 BE 59 D6 05 B5 5C 28 B4>)
##END=

$$ hash MD5
$$ 7F F0 23 F1 F7 D1 E9 B0 F8 67 37 D7 F3 3F C5 ED
