# Supplementary material for: Genome Mining-Guided Discovery of the Glycosylated Griseorhodin Congener Ruskamycin
Source: J Nat Prod. 2026 May 8;89(5):1399–406. doi: 10.1021/acs.jnatprod.6c00190 (PMC13200261; doi:10.1021/acs.jnatprod.6c00190)
Supplement: Supplementary file 2 [file np6c00190_si_002.zip › Compound_Ruskamycin/COSY/pdata/1/parm.txt]

Current Data Parameters
NAME     20250307_Ruskamycin              
EXPNO                12              
PROCNO                1              

F2 - Acquisition Parameters
Date_          20250307              
Time              17.39 h            
INSTRUM           spect              
PROBHD   Z800701_0134 (              
PULPROG    cosygpmfppqf              
TD                 4096              
SOLVENT            DMSO              
NS                    4              
DS                   16              
SWH            7500.000 Hz           
FIDRES         3.662109 Hz           
AQ            0.2730667 sec          
RG                   64              
DW               66.667 usec         
DE                10.00 usec         
TE                296.2 K            
D0           0.00000300 sec          
D1           1.50000000 sec          
D11          0.03000000 sec          
D12          0.00002000 sec          
D13          0.00000400 sec          
D16          0.00020000 sec          
IN0          0.00013340 sec          
SPARSELI              0              
TDav                  1              
SFO1        500.1332508 MHz          
NUC1                 1H              
P1                14.95 usec         
P17             2500.00 usec         
PLW1        15.43599987 W            
PLW10        3.83330011 W            
GPNAM[1]     SMSQ10.100              
GPZ1              16.00 %            
GPNAM[2]     SMSQ10.100              
GPZ2              12.00 %            
GPNAM[3]     SMSQ10.100              
GPZ3              40.00 %            
P16             1000.00 usec         

F1 - Acquisition parameters
TD                  128              
SFO1           500.1333 MHz          
FIDRES       117.128937 Hz           
SW               14.989 ppm          
FnMODE               QF              

F2 - Processing parameters
SI                 4096              
SF          500.1300000 MHz          
WDW               QSINE              
SSB                   0              
LB                    0 Hz           
GB                    0              
PC                 1.40              

F1 - Processing parameters
SI                 2048              
MC2                  QF              
SF          500.1300000 MHz          
WDW               QSINE              
SSB                   0              
LB                    0 Hz           
GB                    0              
