# Supplementary material for: Genome Mining-Guided Discovery of the Glycosylated Griseorhodin Congener Ruskamycin
Source: J Nat Prod. 2026 May 8;89(5):1399–406. doi: 10.1021/acs.jnatprod.6c00190 (PMC13200261; doi:10.1021/acs.jnatprod.6c00190)
Supplement: Supplementary file 2 [file np6c00190_si_002.zip › Compound_Ruskamycin/COSY/ta.log]

# C:/Bruker/TOPSPIN/data/Sowa/nmr/20250307_Ruskamycin/12
# TA2D started: Min TD 24, Step step 12
# TA2D break criteria Var(signal)/noise<3.0, SNR>100.0
# Step : Pnts NUS% : v(S/t1N) v(S/thN) SNR
# TA2D finished
