# Supplementary material for: Genome Mining-Guided Discovery of the Glycosylated Griseorhodin Congener Ruskamycin
Source: J Nat Prod. 2026 May 8;89(5):1399–406. doi: 10.1021/acs.jnatprod.6c00190 (PMC13200261; doi:10.1021/acs.jnatprod.6c00190)
Supplement: Supplementary file 2 [file np6c00190_si_002.zip › Compound_Ruskamycin/HMBC/nuslist]

0
91
235
224
79
154
160
33
92
109
52
174
142
59
74
28
88
139
77
26
164
232
97
144
70
112
236
90
84
187
113
153
143
169
14
7
80
204
66
42
105
38
172
34
20
206
81
173
253
158
24
48
135
219
128
129
137
83
198
225
17
227
104
62
94
180
234
47
186
16
35
156
85
250
222
178
8
44
65
67
183
108
89
255
188
242
21
201
119
86
118
36
200
69
205
96
58
189
145
141
251
125
46
138
239
136
111
254
223
19
210
99
41
45
162
116
190
23
57
11
209
140
120
211
245
50
241
165
