# Supplementary material for: Genome Mining-Guided Discovery of the Glycosylated Griseorhodin Congener Ruskamycin
Source: J Nat Prod. 2026 May 8;89(5):1399–406. doi: 10.1021/acs.jnatprod.6c00190 (PMC13200261; doi:10.1021/acs.jnatprod.6c00190)
Supplement: Supplementary file 2 [file np6c00190_si_002.zip › Compound_Ruskamycin/HMBC/pdata/1/auditp.txt]

##TITLE= Audit trail, TopSpin 3.6.2
##JCAMPDX= 5.01
##ORIGIN= Bruker BioSpin GmbH
##OWNER= nmr
$$ I:/Raw data/data/Sowa/nmr/20250307_Ruskamycin/16/pdata/1/auditp.txt
##AUDIT TRAIL=  $$ (NUMBER, WHEN, WHO, WHERE, PROCESS, VERSION, WHAT)
(   1,<2025-03-08 03:03:42.769 +0100>,<nmr>,<PH-NMR1-PC>,<go4>,<TopSpin 3.6.2>,
      <created by zg
	started at 2025-03-07 22:49:20.662 +0100,
	POWCHK enabled, PULCHK disabled,
       configuration hash MD5:
       12 95 CD 75 10 AB B3 97 72 9B 76 EB 80 CC 1C 4B
       data hash MD5: 4K * 256
       B5 A3 E3 88 1F 84 49 8E 81 2A 61 9F 6E EB F5 56>)
(   2,<2025-03-08 03:04:14.574 +0100>,<nmr>,<PH-NMR1-PC>,<audit>,<TopSpin 3.6.2>,
      <user comment:
       ICON-NMR User ID: Sowa
       data hash MD5: 4K * 256
       B5 A3 E3 88 1F 84 49 8E 81 2A 61 9F 6E EB F5 56>)
(   3,<2025-03-08 03:04:16.464 +0100>,<nmr>,<PH-NMR1-PC>,<proc2d>,<TopSpin 3.6.2>,
      <Start of raw data processing
       xf2 nd2d nodisp n F2: SI = 4K WDW = 3 SSB = 0 FT_mod = 6 PKNL = 1 F1: SI = 2K
       data hash MD5: 4K * 2K
       63 0C E2 FE DC E2 AE 26 70 DD E5 EC 04 6E E8 71>)
(   4,<2025-03-08 03:04:42.743 +0100>,<nmr>,<PH-NMR1-PC>,<mddnmr>,<TopSpin 3.6.2>,
      <mdd: Mdd_mod = cs Mdd_CsALG = ist
       data hash MD5: 4K * 2K
       4D C6 57 99 B0 EF 47 03 23 CD 8E CA 00 D4 9F 4A>)
(   5,<2025-03-08 03:04:47.306 +0100>,<nmr>,<PH-NMR1-PC>,<proc2d>,<TopSpin 3.6.2>,
      <xf1 F1: SI = 2K ME_mod = 2 NCOEF = 32 WDW = 4 SSB = 2 FT_mod = 6 FCOR = 0.5
       data hash MD5: 4K * 2K
       03 F0 DF 1B 0D 5F 58 41 2C 4A C8 45 5D 50 F5 BE>)
(   6,<2025-03-08 03:04:48.071 +0100>,<nmr>,<PH-NMR1-PC>,<proc2d>,<TopSpin 3.6.2>,
      <xht2 nowarn
       data hash MD5: 4K * 2K
       03 F0 DF 1B 0D 5F 58 41 2C 4A C8 45 5D 50 F5 BE>)
(   7,<2025-03-08 03:04:49.009 +0100>,<nmr>,<PH-NMR1-PC>,<proc2d>,<TopSpin 3.6.2>,
      <mc2 F2: PH_mod = 2
       data hash MD5: 4K * 2K
       CE 2B B1 72 FB E3 E1 12 5C C2 58 FA 4C B7 0F 3D>)
(   8,<2025-03-08 03:04:50.337 +0100>,<nmr>,<PH-NMR1-PC>,<dirdata>,<TopSpin 3.6.2>,
      <wrpa from 1 16 "20250307_Ruskamycin" "C:/Bruker/TOPSPIN/data/Sowa/nmr"
       data hash MD5: 4K * 2K
       CE 2B B1 72 FB E3 E1 12 5C C2 58 FA 4C B7 0F 3D>)
##END=

$$ hash MD5
$$ CA B7 B4 B9 30 5B E1 43 AF 26 8F 4F 4B 60 31 FA
