# Supplementary material for: Genome Mining-Guided Discovery of the Glycosylated Griseorhodin Congener Ruskamycin
Source: J Nat Prod. 2026 May 8;89(5):1399–406. doi: 10.1021/acs.jnatprod.6c00190 (PMC13200261; doi:10.1021/acs.jnatprod.6c00190)
Supplement: Supplementary file 2 [file np6c00190_si_002.zip › Compound_Ruskamycin/HMBC/pdata/1/curdat2]

##TITLE= Parameter file, TopSpin 3.6.2
##JCAMPDX= 5.0
##DATATYPE= Parameter Values
##NPOINTS= 2	$$ modification sequence number
##ORIGIN= Bruker BioSpin GmbH
##OWNER= nmr
$$ 2025-03-07 18:49:26.037 +0100  nmr@PH-NMR1-PC
$$ C:/Bruker/TopSpin3.6.2/prog/curdir/changer/inmrchanger/Mar05-2025-1454-Dietl/28/28.104/data/nmr/20250307_Ruskamycin/16/pdata/1/curdat2
$$ process C:\Bruker\TopSpin3.6.2\prog\mod\xwish3.exe
##$CUREXP= <>
##$DATPATH= <>
##$DATPATH2= <C:/Bruker/TOPSPIN/data/Sowa/nmr>
##$DATPATH3= <C:/Bruker/TOPSPIN/data/Sowa/nmr>
##$DETAILS= <>
##$DU= </u>
##$DU2= <C:\Bruker\TOPSPIN>
##$DU3= <>
##$EXPNO= 1
##$EXPNO2= 10
##$EXPNO3= 0
##$NAME= <>
##$NAME2= <20250307_Ruskamycin>
##$NAME3= <>
##$PROCNO= 1
##$PROCNO2= 1
##$PROCNO3= 1
##$SCALE2= 1
##$SCALE3= 1
##$TYPE= <nmr>
##$USER= <>
##$USER2= <Sowa>
##$USER3= <>
##END=
