# Supplementary material for: Genome Mining-Guided Discovery of the Glycosylated Griseorhodin Congener Ruskamycin
Source: J Nat Prod. 2026 May 8;89(5):1399–406. doi: 10.1021/acs.jnatprod.6c00190 (PMC13200261; doi:10.1021/acs.jnatprod.6c00190)
Supplement: Supplementary file 2 [file np6c00190_si_002.zip › Compound_Ruskamycin/HMBC/shimvalues]

# Fri Mar 07 22:50:58 2025
#$$PROBEIDENTIFIER=Z800701_0134
#$$PROBENAME=PA BBO 500S2 BB-H-D-05 Z
#$$SHIMID=302923
#
# Active Shim Gradients
#
Z           		4024            
Z2          		-158            
Z3          		-160            
Z4          		-7584           
Z5          		172             
Z6          		11551           
X           		-679            
XZ          		-1897           
XZ2         		7896            
XZ3         		-2004           
XZ4         		2496            
XZ5         		8090            
Y           		243             
YZ          		-2071           
YZ2         		3374            
YZ3         		-2113           
YZ4         		407             
YZ5         		16768           
XY          		350             
XYZ         		-2523           
XYZ2        		-907            
XYZ3        		-161            
XYZ4        		7920            
XYZ5        		0               
(X2-Y2)     		-100            
(X2-Y2)Z    		-3313           
(X2-Y2)Z2   		1376            
(X2-Y2)Z3   		168             
(X2-Y2)Z4   		-11531          
(X2-Y2)Z5   		0               
X3          		2592            
X3Z         		-2766           
Y3          		-3039           
Y3Z         		1467            
#
# Lock Parameter
#
FIELD		6431.777
LOCKPHASE		274.000 
LOCKPOWER		-20.000 
LOCKGAIN		108.536 
LOCKDC		-75.000 
LOCKSHIFT		2.490   
LOOPGAIN		0.310   
LOOPTIME		0.220   
LOOPFILTER		160.000 
#
IEEE64_VERSION_CODE 1
#
# Shim currents 
#
SHIM_SETTING [1 ]  1951.61435986   
SHIM_SETTING [2 ]  -157.89835869   
SHIM_SETTING [3 ]  -160.39068214   
SHIM_SETTING [4 ]  0.00000000      
SHIM_SETTING [5 ]  -7584.34905748  
SHIM_SETTING [6 ]  172.35223326    
SHIM_SETTING [7 ]  11551.17900000  
SHIM_SETTING [8 ]  0.00000000      
SHIM_SETTING [9 ]  0.00000000      
SHIM_SETTING [10]  5357.56500000   
SHIM_SETTING [11]  -173.73900000   
SHIM_SETTING [12]  -4505.55500000  
SHIM_SETTING [13]  -1571.73000000  
SHIM_SETTING [14]  0.00000000      
SHIM_SETTING [15]  7898.91789908   
SHIM_SETTING [16]  9700.34389908   
SHIM_SETTING [17]  -5371.63901798  
SHIM_SETTING [18]  -11175.92610787 
SHIM_SETTING [19]  5537.43962885   
SHIM_SETTING [20]  -7137.74754289  
SHIM_SETTING [21]  -7230.65714319  
SHIM_SETTING [22]  -852.37014319   
SHIM_SETTING [23]  7981.16500000   
SHIM_SETTING [24]  12864.75200000  
SHIM_SETTING [25]  -9271.21929704  
SHIM_SETTING [26]  -8126.34729704  
SHIM_SETTING [27]  0.00000000      
SHIM_SETTING [28]  5679.93833945   
SHIM_SETTING [29]  5349.99597822   
SHIM_SETTING [30]  6798.98697822   
SHIM_SETTING [31]  2523.35466697   
SHIM_SETTING [32]  2002.81033945   
SHIM_SETTING [33]  354.30828591    
SHIM_SETTING [34]  5637.54028591   
SHIM_SETTING [35]  -8582.40600000  
SHIM_SETTING [36]  -5228.67400000  
SHIM_SETTING [37]  -15504.54694205 
SHIM_SETTING [38]  14310.25832109  
SHIM_SETTING [39]  -7209.99004081  
SHIM_SETTING [40]  0.00000000      
