# Supplementary material for: Genome Mining-Guided Discovery of the Glycosylated Griseorhodin Congener Ruskamycin
Source: J Nat Prod. 2026 May 8;89(5):1399–406. doi: 10.1021/acs.jnatprod.6c00190 (PMC13200261; doi:10.1021/acs.jnatprod.6c00190)
Supplement: Supplementary file 2 [file np6c00190_si_002.zip › Compound_Ruskamycin/HMBC/ta.log]

# C:/Bruker/TOPSPIN/data/Sowa/nmr/20250307_Ruskamycin/16
# TA2D started: Min TD 50, Step step 25
# TA2D break criteria Var(signal)/noise<3.0, SNR>100.0
# Step : Pnts NUS% : v(S/t1N) v(S/thN) SNR
 1 :    50   9.8% : 100.00 100.00 0.0
 2 :    75  14.6% :   2.18   1.74 35.6
 3 :   100  19.5% :   1.50   1.26 36.8
 4 :   125  24.4% :   1.06   0.96 38.3
 5 :   150  29.3% :   0.93   0.89 38.4
 6 :   175  34.2% :   0.88   0.84 39.2
 7 :   200  39.1% :   0.69   0.66 39.3
 8 :   225  43.9% :   0.48   0.46 39.1
 9 :   250  48.8% :   0.65   0.63 39.5
# TA2D finished
