# Supplementary material for: Genome Mining-Guided Discovery of the Glycosylated Griseorhodin Congener Ruskamycin
Source: J Nat Prod. 2026 May 8;89(5):1399–406. doi: 10.1021/acs.jnatprod.6c00190 (PMC13200261; doi:10.1021/acs.jnatprod.6c00190)
Supplement: Supplementary file 2 [file np6c00190_si_002.zip › Compound_Ruskamycin/HSQC-DEPT/audita.txt]

##TITLE= Audit trail, TopSpin 3.6.2
##JCAMPDX= 5.01
##ORIGIN= Bruker BioSpin GmbH
##OWNER= nmr
$$ I:/Raw data/data/Sowa/nmr/20250307_Ruskamycin/14/audita.txt
##AUDIT TRAIL=  $$ (NUMBER, WHEN, WHO, WHERE, PROCESS, VERSION, WHAT)
(   1,<2025-03-07 22:48:06.454 +0100>,<nmr>,<PH-NMR1-PC>,<go4>,<TopSpin 3.6.2>,
      <created by zg
	started at 2025-03-07 18:56:34.447 +0100,
	POWCHK enabled, PULCHK disabled,
       configuration hash MD5:
       12 95 CD 75 10 AB B3 97 72 9B 76 EB 80 CC 1C 4B
       data hash MD5: 2K * 200
       44 E1 36 AF F3 29 96 7E 1E 5A 32 A5 7C 87 E7 10>)
(   2,<2025-03-07 22:48:25.000 +0100>,<nmr>,<PH-NMR1-PC>,<audit>,<TopSpin 3.6.2>,
      <user comment:
       ICON-NMR User ID: Sowa
       data hash MD5: 2K * 200
       44 E1 36 AF F3 29 96 7E 1E 5A 32 A5 7C 87 E7 10>)
(   3,<2025-03-07 22:49:10.522 +0100>,<nmr>,<PH-NMR1-PC>,<dirdata>,<TopSpin 3.6.2>,
      <wrpa from 1 14 "20250307_Ruskamycin" "C:/Bruker/TOPSPIN/data/Sowa/nmr"
       data hash MD5: 2K * 200
       44 E1 36 AF F3 29 96 7E 1E 5A 32 A5 7C 87 E7 10>)
##END=

$$ hash MD5
$$ BE 15 88 94 B3 1C FB 4C EF 26 7C 03 32 16 D9 CC
