# Supplementary material for: Genome Mining-Guided Discovery of the Glycosylated Griseorhodin Congener Ruskamycin
Source: J Nat Prod. 2026 May 8;89(5):1399–406. doi: 10.1021/acs.jnatprod.6c00190 (PMC13200261; doi:10.1021/acs.jnatprod.6c00190)
Supplement: Supplementary file 2 [file np6c00190_si_002.zip › Compound_Ruskamycin/HSQC-DEPT/nuslist]

0
71
184
175
61
120
125
26
72
85
41
136
111
46
58
22
68
109
60
62
20
128
181
76
113
55
87
70
66
146
88
132
11
5
159
51
33
82
30
134
16
161
63
135
198
123
19
37
105
171
100
101
107
64
154
176
13
177
81
48
74
140
183
36
145
27
121
195
173
139
6
35
34
50
52
143
84
69
199
147
189
17
157
93
67
92
28
156
54
160
75
65
110
196
98
108
187
106
12
186
