# Supplementary material for: Genome Mining-Guided Discovery of the Glycosylated Griseorhodin Congener Ruskamycin
Source: J Nat Prod. 2026 May 8;89(5):1399–406. doi: 10.1021/acs.jnatprod.6c00190 (PMC13200261; doi:10.1021/acs.jnatprod.6c00190)
Supplement: Supplementary file 2 [file np6c00190_si_002.zip › Compound_Ruskamycin/HSQC-DEPT/pdata/1/auditp.txt]

##TITLE= Audit trail, TopSpin 3.6.2
##JCAMPDX= 5.01
##ORIGIN= Bruker BioSpin GmbH
##OWNER= nmr
$$ I:/Raw data/data/Sowa/nmr/20250307_Ruskamycin/14/pdata/1/auditp.txt
##AUDIT TRAIL=  $$ (NUMBER, WHEN, WHO, WHERE, PROCESS, VERSION, WHAT)
(   1,<2025-03-07 22:48:06.454 +0100>,<nmr>,<PH-NMR1-PC>,<go4>,<TopSpin 3.6.2>,
      <created by zg
	started at 2025-03-07 18:56:34.447 +0100,
	POWCHK enabled, PULCHK disabled,
       configuration hash MD5:
       12 95 CD 75 10 AB B3 97 72 9B 76 EB 80 CC 1C 4B
       data hash MD5: 2K * 200
       44 E1 36 AF F3 29 96 7E 1E 5A 32 A5 7C 87 E7 10>)
(   2,<2025-03-07 22:48:25.000 +0100>,<nmr>,<PH-NMR1-PC>,<audit>,<TopSpin 3.6.2>,
      <user comment:
       ICON-NMR User ID: Sowa
       data hash MD5: 2K * 200
       44 E1 36 AF F3 29 96 7E 1E 5A 32 A5 7C 87 E7 10>)
(   3,<2025-03-07 22:48:55.201 +0100>,<nmr>,<PH-NMR1-PC>,<proc2d>,<TopSpin 3.6.2>,
      <Start of raw data processing
       xf2 nd2d nodisp n F2: SI = 2K WDW = 4 SSB = 2 FT_mod = 6 PKNL = 1 PHC0 = 101.0865 PHC1 = 1.982445 F1: SI = 2K
       data hash MD5: 2K * 2K
       E1 22 A2 B6 44 8C 5C 4B 9A 7A 02 28 C3 6F AC B2>)
(   4,<2025-03-07 22:49:05.570 +0100>,<nmr>,<PH-NMR1-PC>,<mddnmr>,<TopSpin 3.6.2>,
      <mdd: Mdd_mod = cs Mdd_CsALG = ist
       data hash MD5: 2K * 2K
       65 62 A0 89 F5 2E A0 67 22 F4 09 0C 8F B5 73 BC>)
(   5,<2025-03-07 22:49:07.257 +0100>,<nmr>,<PH-NMR1-PC>,<proc2d>,<TopSpin 3.6.2>,
      <xf1 F1: SI = 2K ME_mod = 2 NCOEF = 32 WDW = 4 SSB = 2 FT_mod = 6 FCOR = 0.5 PHC0 = 0 PHC1 = 0
       data hash MD5: 2K * 2K
       A0 B1 88 F5 61 A3 8C 91 C1 53 96 42 F0 69 19 C6>)
(   6,<2025-03-07 22:49:07.585 +0100>,<nmr>,<PH-NMR1-PC>,<proc2d>,<TopSpin 3.6.2>,
      <abs2 F2: ABSG = 5 ABSF1 = 13.998 ABSF2 = -0.9980513
       data hash MD5: 2K * 2K
       BD D6 8D 92 EE 79 C1 BE C7 24 78 2B 3D ED AF 26>)
(   7,<2025-03-07 22:49:09.991 +0100>,<nmr>,<PH-NMR1-PC>,<proc2d>,<TopSpin 3.6.2>,
      <abs1 F1: ABSG = 5 ABSF1 = 179.9524 ABSF2 = 0.047556
       data hash MD5: 2K * 2K
       B2 83 C1 EC 72 A4 96 EC D8 B4 71 18 A0 81 21 2D>)
(   8,<2025-03-07 22:49:11.225 +0100>,<nmr>,<PH-NMR1-PC>,<dirdata>,<TopSpin 3.6.2>,
      <wrpa from 1 14 "20250307_Ruskamycin" "C:/Bruker/TOPSPIN/data/Sowa/nmr"
       data hash MD5: 2K * 2K
       B2 83 C1 EC 72 A4 96 EC D8 B4 71 18 A0 81 21 2D>)
##END=

$$ hash MD5
$$ 31 F8 F0 2B 84 24 C9 67 60 C2 0D C3 87 55 6A 82
