# Supplementary material for: Genome Mining-Guided Discovery of the Glycosylated Griseorhodin Congener Ruskamycin
Source: J Nat Prod. 2026 May 8;89(5):1399–406. doi: 10.1021/acs.jnatprod.6c00190 (PMC13200261; doi:10.1021/acs.jnatprod.6c00190)
Supplement: Supplementary file 2 [file np6c00190_si_002.zip › Compound_Ruskamycin/HSQC-DEPT/pdata/1/parm.txt]

Current Data Parameters
NAME     20250307_Ruskamycin              
EXPNO                14              
PROCNO                1              

F2 - Acquisition Parameters
Date_          20250307              
Time              18.58 h            
INSTRUM           spect              
PROBHD   Z800701_0134 (              
PULPROG  hsqcedetgpsp.3              
TD                 2048              
SOLVENT            DMSO              
NS                   32              
DS                   16              
SWH            7500.000 Hz           
FIDRES         7.324219 Hz           
AQ            0.1365333 sec          
RG                  203              
DW               66.667 usec         
DE                10.00 usec         
TE                296.2 K            
CNST2       145.0000000              
D0           0.00000300 sec          
D1           2.00000000 sec          
D4           0.00172414 sec          
D11          0.03000000 sec          
D16          0.00020000 sec          
D21          0.00360000 sec          
IN0          0.00002210 sec          
SPARSELI              0              
TDav                  1              
SFO1        500.1332508 MHz          
NUC1                 1H              
P1                14.95 usec         
P2                29.90 usec         
P28             1000.00 usec         
PLW1        15.43599987 W            
SFO2        125.7691067 MHz          
NUC2                13C              
CPDPRG[2 bi_p5m4sp_4sp.2              
P3                10.00 usec         
P14              500.00 usec         
P31             1895.00 usec         
P63             1500.00 usec         
PLW0                  0 W            
PLW2        44.48699951 W            
PLW12        0.90789002 W            
SPNAM[3] Crp60,0.5,20.1              
SPOAL3            0.500              
SPOFFS3               0 Hz           
SPW3         6.79710007 W            
SPNAM[14 Crp32,1.5,20.2              
SPOAL14           0.500              
SPOFFS14              0 Hz           
SPW14        2.90009999 W            
SPNAM[18  Crp60_xfilt.2              
SPOAL18           0.500              
SPOFFS18       -1886.37 Hz           
SPW18        1.63730001 W            
SPNAM[31 Crp32,1.5,20.2              
SPOAL31           0.500              
SPOFFS31              0 Hz           
SPW31        0.72501999 W            
GPNAM[1]     SMSQ10.100              
GPZ1              80.00 %            
GPNAM[2]     SMSQ10.100              
GPZ2              20.10 %            
P16             1000.00 usec         

F1 - Acquisition parameters
TD                  200              
SFO1           125.7691 MHz          
FIDRES       226.244339 Hz           
SW              179.889 ppm          
FnMODE    Echo-Antiecho              

F2 - Processing parameters
SI                 2048              
SF          500.1300000 MHz          
WDW               QSINE              
SSB                   2              
LB                    0 Hz           
GB                    0              
PC                 1.40              

F1 - Processing parameters
SI                 2048              
MC2       echo-antiecho              
SF          125.7577885 MHz          
WDW               QSINE              
SSB                   2              
LB                    0 Hz           
GB                    0              
