# Supplementary material for: Genome Mining-Guided Discovery of the Glycosylated Griseorhodin Congener Ruskamycin
Source: J Nat Prod. 2026 May 8;89(5):1399–406. doi: 10.1021/acs.jnatprod.6c00190 (PMC13200261; doi:10.1021/acs.jnatprod.6c00190)
Supplement: Supplementary file 2 [file np6c00190_si_002.zip › Compound_Ruskamycin/HSQC-DEPT/pdata/1/portf]

#!Portfolio 0.6
1 /dummy
"C:/Bruker/TOPSPIN/data/Sowa/nmr" "20250307_Ruskamycin" 14 1
"C:/Bruker/TOPSPIN/data/Sowa/nmr" "20250307_Ruskamycin" 10 1
