# Supplementary material for: Genome Mining-Guided Discovery of the Glycosylated Griseorhodin Congener Ruskamycin
Source: J Nat Prod. 2026 May 8;89(5):1399–406. doi: 10.1021/acs.jnatprod.6c00190 (PMC13200261; doi:10.1021/acs.jnatprod.6c00190)
Supplement: Supplementary file 2 [file np6c00190_si_002.zip › Compound_Ruskamycin/HSQC-DEPT/shimvalues]

# Fri Mar 07 18:58:31 2025
#$$PROBEIDENTIFIER=Z800701_0134
#$$PROBENAME=PA BBO 500S2 BB-H-D-05 Z
#$$SHIMID=302923
#
# Active Shim Gradients
#
Z           		4018            
Z2          		-126            
Z3          		-64             
Z4          		-7584           
Z5          		172             
Z6          		11551           
X           		-723            
XZ          		-1897           
XZ2         		7936            
XZ3         		-2004           
XZ4         		2496            
XZ5         		8090            
Y           		215             
YZ          		-2005           
YZ2         		3304            
YZ3         		-2113           
YZ4         		407             
YZ5         		16768           
XY          		430             
XYZ         		-2523           
XYZ2        		-907            
XYZ3        		-161            
XYZ4        		7920            
XYZ5        		0               
(X2-Y2)     		-230            
(X2-Y2)Z    		-3313           
(X2-Y2)Z2   		1376            
(X2-Y2)Z3   		168             
(X2-Y2)Z4   		-11531          
(X2-Y2)Z5   		0               
X3          		2592            
X3Z         		-2766           
Y3          		-3039           
Y3Z         		1467            
#
# Lock Parameter
#
FIELD		6429.167
LOCKPHASE		274.000 
LOCKPOWER		-20.000 
LOCKGAIN		108.536 
LOCKDC		-75.000 
LOCKSHIFT		2.490   
LOOPGAIN		0.310   
LOOPTIME		0.220   
LOOPFILTER		160.000 
#
IEEE64_VERSION_CODE 1
#
# Shim currents 
#
SHIM_SETTING [1 ]  1948.70435986   
SHIM_SETTING [2 ]  -125.89835869   
SHIM_SETTING [3 ]  -64.39068214    
SHIM_SETTING [4 ]  0.00000000      
SHIM_SETTING [5 ]  -7584.34905748  
SHIM_SETTING [6 ]  172.35223326    
SHIM_SETTING [7 ]  11551.17900000  
SHIM_SETTING [8 ]  0.00000000      
SHIM_SETTING [9 ]  0.00000000      
SHIM_SETTING [10]  5357.56500000   
SHIM_SETTING [11]  -173.73900000   
SHIM_SETTING [12]  -4505.55500000  
SHIM_SETTING [13]  -1571.73000000  
SHIM_SETTING [14]  0.00000000      
SHIM_SETTING [15]  7899.18246789   
SHIM_SETTING [16]  9700.60846789   
SHIM_SETTING [17]  -5441.46951767  
SHIM_SETTING [18]  -11245.75660756 
SHIM_SETTING [19]  5504.45823385   
SHIM_SETTING [20]  -7170.72893789  
SHIM_SETTING [21]  -7314.75971427  
SHIM_SETTING [22]  -936.47271427   
SHIM_SETTING [23]  7851.16500000   
SHIM_SETTING [24]  12734.75200000  
SHIM_SETTING [25]  -9322.07186812  
SHIM_SETTING [26]  -8177.19986812  
SHIM_SETTING [27]  0.00000000      
SHIM_SETTING [28]  5650.65215596   
SHIM_SETTING [29]  5381.28986812   
SHIM_SETTING [30]  6830.28086812   
SHIM_SETTING [31]  2572.17105271   
SHIM_SETTING [32]  1841.52415596   
SHIM_SETTING [33]  406.06371427    
SHIM_SETTING [34]  5689.29571427   
SHIM_SETTING [35]  -8502.40600000  
SHIM_SETTING [36]  -5148.67400000  
SHIM_SETTING [37]  -15508.21436308 
SHIM_SETTING [38]  14329.97312168  
SHIM_SETTING [39]  -7224.39967764  
SHIM_SETTING [40]  0.00000000      
