# Supplementary material for: Genome Mining-Guided Discovery of the Glycosylated Griseorhodin Congener Ruskamycin
Source: J Nat Prod. 2026 May 8;89(5):1399–406. doi: 10.1021/acs.jnatprod.6c00190 (PMC13200261; doi:10.1021/acs.jnatprod.6c00190)
Supplement: Supplementary file 2 [file np6c00190_si_002.zip › Compound_Ruskamycin/HSQC-DEPT/ta.log]

# C:/Bruker/TOPSPIN/data/Sowa/nmr/20250307_Ruskamycin/14
# TA2D started: Min TD 40, Step step 20
# TA2D break criteria Var(signal)/noise<3.0, SNR>100.0
# Step : Pnts NUS% : v(S/t1N) v(S/thN) SNR
 1 :    40  10.0% : 100.00 100.00 0.0
 2 :    60  15.0% :   2.82   1.78 92.8
 3 :    80  20.0% :   1.93   1.59 89.1
 4 :   100  25.0% :   1.21   1.04 86.6
 5 :   120  30.0% :   0.80   0.75 83.5
 6 :   140  35.0% :   0.55   0.52 81.8
 7 :   160  40.0% :   0.70   0.68 79.1
 8 :   180  45.0% :   0.46   0.46 76.6
# TA2D finished
