# Supplementary material for: Genome Mining-Guided Discovery of the Glycosylated Griseorhodin Congener Ruskamycin
Source: J Nat Prod. 2026 May 8;89(5):1399–406. doi: 10.1021/acs.jnatprod.6c00190 (PMC13200261; doi:10.1021/acs.jnatprod.6c00190)
Supplement: Supplementary file 2 [file np6c00190_si_002.zip › Compound_Ruskamycin/ROESY/pdata/1/auditp.txt]

##TITLE= Audit trail, TopSpin 3.6.2
##JCAMPDX= 5.01
##ORIGIN= Bruker BioSpin GmbH
##OWNER= nmr
$$ I:/Raw data/data/Sowa/nmr/20250307_Ruskamycin/19/pdata/1/auditp.txt
##AUDIT TRAIL=  $$ (NUMBER, WHEN, WHO, WHERE, PROCESS, VERSION, WHAT)
(   1,<2025-03-08 22:51:04.252 +0100>,<nmr>,<PH-NMR1-PC>,<go4>,<TopSpin 3.6.2>,
      <created by zg
	started at 2025-03-08 11:39:46.922 +0100,
	POWCHK enabled, PULCHK disabled,
       configuration hash MD5:
       12 95 CD 75 10 AB B3 97 72 9B 76 EB 80 CC 1C 4B
       data hash MD5: 2K * 256
       87 B3 DC F1 80 6B 83 4D 42 0B 2A 84 87 9E EA CD>)
(   2,<2025-03-08 22:51:04.361 +0100>,<nmr>,<PH-NMR1-PC>,<audit>,<TopSpin 3.6.2>,
      <user comment:
       ICON-NMR User ID: Sowa
       data hash MD5: 2K * 256
       87 B3 DC F1 80 6B 83 4D 42 0B 2A 84 87 9E EA CD>)
(   3,<2025-03-08 22:51:05.596 +0100>,<nmr>,<PH-NMR1-PC>,<proc2d>,<TopSpin 3.6.2>,
      <Start of raw data processing
       xfb same F2: SI = 1K WDW = 4 SSB = 2 FT_mod = 6 PKNL = 1 PHC0 = 75.74313 PHC1 = 31.93248 F1: SI = 1K ME_mod = 2 NCOEF = 32 WDW = 4 SSB = 2 FT_mod = 4 FCOR = 1 PHC0 = 90 PHC1 = -180
       data hash MD5: 1K * 1K
       2B 4B E1 89 84 F4 C8 BF 10 2B 25 BC 72 18 EE 9B>)
(   4,<2025-03-08 22:51:06.033 +0100>,<nmr>,<PH-NMR1-PC>,<proc2d>,<TopSpin 3.6.2>,
      <abs2 F2: ABSG = 5 ABSF1 = 14.90882 ABSF2 = -0.7121173
       data hash MD5: 1K * 1K
       B7 51 7C 86 FB 95 38 45 D6 C1 09 70 D5 AD 50 44>)
(   5,<2025-03-08 22:51:06.111 +0100>,<nmr>,<PH-NMR1-PC>,<proc2d>,<TopSpin 3.6.2>,
      <abs1 F1: ABSG = 5 ABSF1 = 14.90882 ABSF2 = -0.7121173
       data hash MD5: 1K * 1K
       60 82 E4 9F F1 D6 32 C8 FB BC 20 12 37 7D DF 2E>)
(   6,<2025-03-08 22:51:07.049 +0100>,<nmr>,<PH-NMR1-PC>,<dirdata>,<TopSpin 3.6.2>,
      <wrpa from 1 19 "20250307_Ruskamycin" "C:/Bruker/TOPSPIN/data/Sowa/nmr"
       data hash MD5: 1K * 1K
       60 82 E4 9F F1 D6 32 C8 FB BC 20 12 37 7D DF 2E>)
##END=

$$ hash MD5
$$ 72 A7 08 31 2C 48 57 30 19 DA B9 01 CC 35 20 CB
