# Supplementary material for: Genome Mining-Guided Discovery of the Glycosylated Griseorhodin Congener Ruskamycin
Source: J Nat Prod. 2026 May 8;89(5):1399–406. doi: 10.1021/acs.jnatprod.6c00190 (PMC13200261; doi:10.1021/acs.jnatprod.6c00190)
Supplement: Supplementary file 2 [file np6c00190_si_002.zip › Compound_Ruskamycin/ROESY/pdata/1/parm.txt]

Current Data Parameters
NAME     20250307_Ruskamycin              
EXPNO                19              
PROCNO                1              

F2 - Acquisition Parameters
Date_          20250308              
Time              11.43 h            
INSTRUM           spect              
PROBHD   Z800701_0134 (              
PULPROG     roesyphpp.2              
TD                 2048              
SOLVENT            DMSO              
NS                   64              
DS                   32              
SWH            7812.500 Hz           
FIDRES         7.629395 Hz           
AQ            0.1310720 sec          
RG                  144              
DW               64.000 usec         
DE                10.00 usec         
TE                296.2 K            
D0           0.00005048 sec          
D1           2.07372808 sec          
D11          0.03000000 sec          
D12          0.00002000 sec          
IN0          0.00012800 sec          
L4                  463              
P15           200000.00 usec         
TDav                  1              
SFO1        500.1335872 MHz          
NUC1                 1H              
P1                14.95 usec         
P17             2500.00 usec         
P25              216.00 usec         
PLW1        15.43599987 W            
PLW10        3.83330011 W            
PLW27        0.29578000 W            

F1 - Acquisition parameters
TD                  256              
SFO1           500.1336 MHz          
FIDRES        61.035156 Hz           
SW               15.621 ppm          
FnMODE      States-TPPI              

F2 - Processing parameters
SI                 1024              
SF          500.1300371 MHz          
WDW               QSINE              
SSB                   2              
LB                    0 Hz           
GB                    0              
PC                 1.00              

F1 - Processing parameters
SI                 1024              
MC2         States-TPPI              
SF          500.1300371 MHz          
WDW               QSINE              
SSB                   2              
LB                    0 Hz           
GB                    0              
